# Supplementary material for: Lower Survival and Increased Circulating Suppressor Cells in Patients with Relapsed/Refractory Diffuse Large B-Cell Lymphoma with Deficit of Vitamin D Levels Using R-GDP Plus Lenalidomide (R2-GDP): Results from the R2-GDP-GOTEL Trial
Source: Cancers (Basel). 2021 Sep 15;13(18):4622. doi: 10.3390/cancers13184622 (PMC8471526; doi:10.3390/cancers13184622)
Supplement: Supplementary file 1 [file cancers-13-04622-s001.zip]

Archive with 1 entries (1 files):
- cancers-1364506-SI.pdf
